# Supplementary material for: Structure-Based Analysis of Protein Cluster Size for Super-Resolution Microscopy in the Nervous System
Source: Biomedicines. 2022 Jan 27;10(2):295. doi: 10.3390/biomedicines10020295 (PMC8869149; doi:10.3390/biomedicines10020295)
Supplement: Supplementary file 1 [file biomedicines-10-00295-s001.zip]

Archive with 1 entries (1 files):
- biomedicines-1564258-supplementary.pdf
